# Supplementary material for: A Seasonal Autoregressive Integrated Moving Average (SARIMA) forecasting model to predict the epidemic trends of scrub typhus in China
Source: PLoS One. 2025 Jun 23;20(6):e0325905. doi: 10.1371/journal.pone.0325905 (PMC12184917; doi:10.1371/journal.pone.0325905)
Supplement: S1 Table — (XLSX) [file pone.0325905.s002.xlsx]

## Sheet: Plan1
Time	Number of cases	Number of deaths
2006	1244	0
2007	1332	1
2008	2592	3
2009	3235	0
2010	4085	11
2011	6020	6
2012	8921	9
2013	11104	4
2014	16032	8
2015	17280	3
2016	21691	12
2017	22556	6
2018	26757	6
Demographic data was obtained from the seventh population census of the National Bureau of Statistics of China (http://www.stats.gov.cn/).
The underlying numerical data for Table 1
