# Supplementary material for: A Seasonal Autoregressive Integrated Moving Average (SARIMA) forecasting model to predict the epidemic trends of scrub typhus in China
Source: PLoS One. 2025 Jun 23;20(6):e0325905. doi: 10.1371/journal.pone.0325905 (PMC12184917; doi:10.1371/journal.pone.0325905)
Supplement: S2 Table — (XLSX) [file pone.0325905.s004.xlsx]

## Sheet: Sheet 1
Years	Mainland China	Beijing	Tianjing	Hebei	Shanxi	Inner Mongolia	Liaoning	Jilin	Heilongjiang	Shanghai	Jiangsu	Zhejiang	Anhui	Fujian	Jiangxi	Shandong	Henan	Hubei	Hunan	Guangdong	Guangxi	Hainan	Chongqing	Sichuan	Guizhou	Yunnan	Tibet	Shannxi	Gansu	Qinghai	Ningxia	Xinjiang
2006	1244	0	1	1	0	0	29	0	0	0	152	10	0	101	10	213	2	0	8	379	22	0	1	24	1	290	0	0	0	0	0	0
2007	1332	1	4	1	0	0	11	1	0	0	103	15	0	145	4	235	0	0	28	380	30	9	1	15	0	347	0	0	1	0	0	1
2008	2592	1	0	0	0	0	4	1	0	0	158	41	211	328	26	348	1	0	34	718	56	18	1	142	0	501	0	3	0	0	0	0
2009	3235	15	1	1	1	0	4	0	0	0	69	25	191	344	45	227	3	2	68	915	94	34	0	183	1	1010	0	1	1	0	0	0
2010	4085	56	0	1	1	1	0	0	1	0	102	38	488	310	55	246	7	0	22	1116	128	14	0	353	1	1129	0	16	0	0	0	0
2011	6020	70	3	0	0	0	0	0	0	0	503	94	970	476	130	453	17	4	70	1465	177	33	2	215	0	1299	0	35	3	0	1	0
2012	8921	54	2	2	4	1	1	0	3	0	528	87	874	696	240	615	10	2	51	3167	394	96	1	211	0	1806	0	76	0	0	0	0
2013	11104	86	14	0	0	3	0	0	1	0	714	97	712	1042	409	629	21	8	59	3572	551	264	5	291	6	2575	0	45	0	0	0	0
2014	16032	147	5	2	0	1	1	1	10	0	1125	212	1432	1083	572	1495	36	7	116	4292	1096	323	6	323	3	3700	1	41	2	0	0	0
2015	17280	169	1	3	0	0	3	1	6	1	1944	233	2417	1173	933	1093	64	7	134	4174	1207	335	7	247	17	3061	0	47	1	0	0	2
2016	21691	160	1	0	0	1	4	1	3	0	1731	282	2445	1359	953	1311	88	24	153	5432	1732	416	15	501	13	4984	3	78	0	1	0	0
2017	22556	101	4	5	0	0	7	1	6	0	1076	294	1311	1253	867	1191	75	33	162	6075	2835	436	8	595	29	6145	0	44	3	0	0	0
2018	26757	54	3	2	3	1	7	0	3	1	1094	330	1147	1625	1265	586	110	68	220	6754	3396	458	12	953	40	8573	1	50	0	0	0	1
Total	142849	914	39	18	9	8	71	6	33	2	9299	1758	12198	9935	5509	8642	434	155	1125	38439	11718	2436	59	4053	111	35420	5	436	11	1	1	4
Demographic data was obtained from the seventh population census of the National Bureau of Statistics of China (http://www.stats.gov.cn/).
The underlying numerical data for Table 2 and Figure 1
