# Supplementary material for: A Seasonal Autoregressive Integrated Moving Average (SARIMA) forecasting model to predict the epidemic trends of scrub typhus in China
Source: PLoS One. 2025 Jun 23;20(6):e0325905. doi: 10.1371/journal.pone.0325905 (PMC12184917; doi:10.1371/journal.pone.0325905)
Supplement: S3 Table — (XLSX) [file pone.0325905.s005.xlsx]

## Sheet: Sheet 1
Sex	2006	2007	2008	2009	2010	2011	2012	2013	2014	2015	2016	2017	2018	Total
Male	635	705	1370	1659	2039	2884	4223	4907	7221	8012	9935	10453	12438	66481
Female	609	627	1222	1576	2046	3136	4698	6197	8811	9268	11756	12103	14319	76368
Age groups	2006	2007	2008	2009	2010	2011	2012	2013	2014	2015	2016	2017	2018	Total
0~9	174	165	295	465	562	648	917	1049	1262	1119	1489	1601	1956	11702
10~19	89	96	137	237	226	276	354	385	568	489	610	650	845	4962
20~29	68	90	202	231	280	403	467	612	876	833	1123	1119	1289	7593
30~39	152	172	276	393	491	552	820	987	1393	1409	1792	1963	2411	12811
40~49	199	196	462	593	738	1090	1674	2065	2819	3084	3655	3773	4405	24753
50~59	278	286	561	640	832	1278	1974	2470	3677	4018	5095	5345	6330	32784
60~69	175	197	378	396	610	1041	1610	2160	3268	3940	4748	5066	6020	29609
≥70	109	130	281	280	346	732	1105	1376	2169	2388	3179	3039	3501	18635
Geographic area	2006	2007	2008	2009	2010	2011	2012	2013	2014	2015	2016	2017	2018	Total
Rural	892	1023	2108	2758	3512	5231	7725	9622	13803	15058	18597	19647	23813	123789
Urban	279	264	424	408	477	718	1170	1443	2105	2051	2414	2536	2801	17090
Rural+Urban	1171	1287	2532	3166	3989	5949	8895	11065	15908	17109	21011	22183	26614	140879
Total	1244	1332	2592	3235	4085	6020	8921	11104	16032	17280	21691	22556	26757	142849
Two columns (Rural and Urban) do not add up to equal the total because of missing data.
The underlying numerical data for Table 3
