# Supplementary material for: A Seasonal Autoregressive Integrated Moving Average (SARIMA) forecasting model to predict the epidemic trends of scrub typhus in China
Source: PLoS One. 2025 Jun 23;20(6):e0325905. doi: 10.1371/journal.pone.0325905 (PMC12184917; doi:10.1371/journal.pone.0325905)
Supplement: S5 Table — (XLSX) [file pone.0325905.s007.xlsx]

## Sheet: Plan1
Time	Number of cases	Number of deaths	Cases of Beijing	Cases of Tianjing	Cases of Hebei	Cases of Shanxi	Cases of Inner Mongolia	Cases of Liaoning	Cases of Jilin	Cases of Heilongjiang	Cases of Shanghai	Cases of Jiangsu	Cases of Zhejiang	Cases of Anhui	Cases of Fujian	Cases of Jiangxi	Cases of Shandong	Cases of Henan	Cases of Hubei	Cases of Hunan	Cases of Guangdong	Cases of Guangxi	Cases of Hainan	Cases of Chongqing	Cases of Sichuan	Cases of Guizhou	Cases of Yunnan	Cases of Tibet	Cases of Shannxi	Cases of Gansu	Cases of Qinghai	Cases of Ningxia	Cases of Xinjiang
2006	1244	0	0	1	1	0	0	29	0	0	0	152	10	0	101	10	213	2	0	8	379	22	0	1	24	1	290	0	0	0	0	0	0
2007	1332	1	1	4	1	0	0	11	1	0	0	103	15	0	145	4	235	0	0	28	380	30	9	1	15	0	347	0	0	1	0	0	1
2008	2592	3	1	0	0	0	0	4	1	0	0	158	41	211	328	26	348	1	0	34	718	56	18	1	142	0	501	0	3	0	0	0	0
2009	3235	0	15	1	1	1	0	4	0	0	0	69	25	191	344	45	227	3	2	68	915	94	34	0	183	1	1010	0	1	1	0	0	0
2010	4085	11	56	0	1	1	1	0	0	1	0	102	38	488	310	55	246	7	0	22	1116	128	14	0	353	1	1129	0	16	0	0	0	0
2011	6020	6	70	3	0	0	0	0	0	0	0	503	94	970	476	130	453	17	4	70	1465	177	33	2	215	0	1299	0	35	3	0	1	0
2012	8921	9	54	2	2	4	1	1	0	3	0	528	87	874	696	240	615	10	2	51	3167	394	96	1	211	0	1806	0	76	0	0	0	0
2013	11104	4	86	14	0	0	3	0	0	1	0	714	97	712	1042	409	629	21	8	59	3572	551	264	5	291	6	2575	0	45	0	0	0	0
2014	16032	8	147	5	2	0	1	1	1	10	0	1125	212	1432	1083	572	1495	36	7	116	4292	1096	323	6	323	3	3700	1	41	2	0	0	0
2015	17280	3	169	1	3	0	0	3	1	6	1	1944	233	2417	1173	933	1093	64	7	134	4174	1207	335	7	247	17	3061	0	47	1	0	0	2
2016	21691	12	160	1	0	0	1	4	1	3	0	1731	282	2445	1359	953	1311	88	24	153	5432	1732	416	15	501	13	4984	3	78	0	1	0	0
2017	22556	6	101	4	5	0	0	7	1	6	0	1076	294	1311	1253	867	1191	75	33	162	6075	2835	436	8	595	29	6145	0	44	3	0	0	0
2018	26757	6	54	3	2	3	1	7	0	3	1	1094	330	1147	1625	1265	586	110	68	220	6754	3396	458	12	953	40	8573	1	50	0	0	0	1
	2006	2007	2008	2009	2010	2011	2012	2013	2014	2015	2016	2017	2018
Male	635	705	1370	1659	2039	2884	4223	4907	7221	8012	9935	10453	12438
Female	609	627	1222	1576	2046	3136	4698	6197	8811	9268	11756	12103	14319
Rural	892	1023	2108	2758	3512	5231	7725	9622	13803	15058	18597	19647	23813
Urban	279	264	424	408	477	718	1170	1443	2105	2051	2414	2536	2801
0~9	174	165	295	465	562	648	917	1049	1262	1119	1489	1601	1956
10~19	89	96	137	237	226	276	354	385	568	489	610	650	845
20~29	68	90	202	231	280	403	467	612	876	833	1123	1119	1289
30~39	152	172	276	393	491	552	820	987	1393	1409	1792	1963	2411
40~49	199	196	462	593	738	1090	1674	2065	2819	3084	3655	3773	4405
50~59	278	286	561	640	832	1278	1974	2470	3677	4018	5095	5345	6330
60~69	175	197	378	396	610	1041	1610	2160	3268	3940	4748	5066	6020
≥70	109	130	281	280	346	732	1105	1376	2169	2388	3179	3039	3501
January	8	16	13	20	40	35	71	122	96	216	242	360	300
February	14	11	3	29	8	21	47	68	74	90	85	188	159
March	21	21	15	23	19	28	31	56	56	116	99	178	186
April	13	27	33	27	40	22	50	103	170	221	201	341	356
May	56	71	140	146	162	120	492	453	754	679	1208	1294	1549
June	86	131	277	316	405	486	1045	1249	1517	1340	2244	2887	2674
July	217	225	349	632	616	979	1091	1679	1980	1725	2695	2781	4319
August	156	134	335	616	651	829	1264	1601	2380	1582	2522	3241	5064
September	162	160	234	432	575	625	1261	1590	2532	2024	2369	2862	4109
October	252	371	783	622	1016	1668	2228	2269	4418	5199	5357	5105	4199
November	239	141	353	332	485	1077	1159	1685	1708	3432	3867	2671	3074
December	20	24	57	40	68	130	182	229	347	656	802	648	768
